# Supplementary material for: Elucidation of native California Agave americana and Agave deserti biofuel potential: Compositional analysis
Source: PLoS One. 2021 May 27;16(5):e0252201. doi: 10.1371/journal.pone.0252201 (PMC8158902; doi:10.1371/journal.pone.0252201)
Supplement: S1 File — The file contains data for computation and statistical analysis of structural carbohydrates, water soluble carbohydrates (WSC), water-soluble extractives-free contents, K-lignin, acid insoluble ash, and whole ash composition of A. americana and A. deserti leaf bases bagasse, and free sugars and fructans content of their juice. (XLSX) [file pone.0252201.s001.xlsx]

## Sheet: Free Sugars and Fructans
	Total Sugars in Agave Leaf Bases Juice (g/L)
		Sample No.	Total Free Sugars	Total Fructans	Total Sugars
			(g/L)	(g/L)	(g/L)
	A. americana	1	23.4963	318.047	341.543
		2	21.9229	311.033	332.956
		3	21.8447	312.284	334.128
		4	23.0142	314.279	337.294
	A. deserti	1	34.9	96.2161	131.116
		2	34.9783	95.7457	130.724
		3	34.9453	97.5274	132.473
		4	34.6331	93.968	128.601
	Free Sugars in Agave Leaf Bases Juice (g/L)
		Sample No.	Sucrose	Glucose	Galactose	Arabinose	Fructose	Total
			g/L	g/L	g/L	g/L	g/L	g/L
	A. americana	1	6.60241	7.67948	0.853701	0.660385	7.70031	23.4963
		2	6.21314	7.45475	0.6743	0.457626	7.12309	21.9229
		3	6.33327	7.49386	0.79874	0.432081	6.78679	21.8447
		4	6.44057	7.71771	0.8032	0.576591	7.47614	23.0142
	A. deserti	1	5.92315	17.0841	0.573253	0.461223	10.8582	34.9
		2	5.98845	17.1452	0.580375	0.467015	10.7972	34.9783
		3	5.94411	17.1686	0.56389	0.453609	10.8151	34.9453
		4	5.90614	17.0105	0.558935	0.449579	10.708	34.6331
	Fructans in Agave Leaf Bases Juice (in Equivalent Fructose and Glucose) (g/L)
			Glucose					Fructose					Fructan
		Sample No.	HPLC	SRS	Dilution1	Dilution2	Free Sugars Adjustment	HPLC	SRS	Dilution1	Dilution2	Free Sugars Adjustment	Total
			(g/L)	(g/L)	(g/L)	(g/L)	(g/L)	(g/L)	(g/L)	(g/L)	(g/L)	(g/L)	(g/L)
	A. americana	1	3.33787	3.36242	33.6242	34.2141	23.0597	22.2955	30.0884	300.884	306.162	294.987	318.047
		2	3.30723	3.33155	33.3155	33.9	23.1752	21.7194	29.3109	293.109	298.251	287.858	311.033
		3	3.31607	3.34045	33.4045	33.9906	23.1634	21.7914	29.4081	294.081	299.24	289.12	312.284
		4	3.40356	3.42859	34.2859	34.8874	23.78	21.9462	29.6169	296.169	301.365	290.5	314.279
	A. deserti	1	4.15999	4.19058	41.9058	42.641	22.4394	6.48779	8.62394	86.2394	87.7524	73.7767	96.2161
		2	4.17485	4.20555	42.0555	42.7933	22.4963	6.44684	8.56951	85.6951	87.1985	73.2494	95.7457
		3	4.14834	4.17885	41.7885	42.5216	22.2245	6.59825	8.77077	87.7077	89.2465	75.3029	97.5274
		4	4.1464	4.17689	41.7689	42.5017	22.3827	6.31401	8.39294	83.9294	85.4019	71.5854	93.968
	Adjustments made to HPLC data to account for the following factors:
	Sugar recovery standard (SRS) (wt.%):
	Glucose						99.274
	Fructose (A. americana)						74.0967
	Fructose (A. deserti)						75.2254
	Sample dilution1:						10
	Sample dilution2:						(870/855)
	Free sugars content (i.e., glucose, fructose, sucrose)						Varies

## Sheet: Structural Carbohydrates
	Structural Carbohydrates Composition of As-Received Agave Leaf Bases Bagasse
		Sample No.	Glucan	Xylan	Arabinan	Galactan	Mannan	Total
			As-Received	As-Received	As-Received	As-Received	As-Received	As-Received
			(wt.%)	(wt.%)	(wt.%)	(wt.%)	(wt.%)	(wt.%)
	A. Americana	1	22.168	8.04595	1.65861	6.73837	1.28279	39.8937
		2	22.4696	8.21978	1.66314	7.35842	0.915643	40.6266
		3	22.6477	8.21046	1.6408	6.61479	1.27465	40.3884
		4	20.6059	7.50656	1.48016	5.93806	1.17073	36.7014
	A. deserti	1	31.2666	15.7817	1.92626	6.29648	1.2314	56.5024
		2	30.0133	15.1412	1.80347	6.5817	1.19232	54.7319
		3	29.2731	14.7122	1.86359	6.32488	1.20647	53.3803
		4	29.6929	15.2841	1.79543	6.1559	1.25442	54.1828
	Water-soluble Extractives-free Agave Leaf Bases Bagasse Samples
		Sample No.	Water-soluble Extractives -free Sample Bagasse	Moisture Content	Solvent Volume	Solution Volume	Water-soluble Extractives-free Sample Bagasse
			(g)	(wt.%)	(ml)	(ml)	(g/L)
	A. americana	1	0.3325	6.05	87	87.3325	3.57695
		2	0.330743	6.05	87	87.3307	3.55812
		3	0.333867	6.11	87	87.3339	3.5893
		4	0.3334	6.11	87	87.3334	3.5843
	A. deserti	1	0.3251	4.675	87	87.3251	3.54883
		2	0.330567	4.675	87	87.3306	3.60827
		3	0.335333	5.105	87	87.3353	3.64359
		4	0.326867	5.105	87	87.3269	3.55194
	Structural Carbohydrates Composition in Water-soluble Extractives-Free Agave Leaf Bases Bagasse (g/L)
		Sample No.	Glucose		Glucan	Xylose		Xylan	Arabinose		Arabinan	Galactose		Galactan	Mannose		Mannan
			HPLC	SRS	Polymer	HPLC	SRS	Polymer	HPLC	SRS	Polymer	HPLC	SRS	Polymer	HPLC	SRS	Polymer
			(g/L)	(g/L)	(g/L)	(g/L)	(g/L)	(g/L)	(g/L)	(g/L)	(g/L)	(g/L)	(g/L)	(g/L)	(g/L)	(g/L)	(g/L)
	A. americana	1	1.23565	1.26552	1.13896	0.412075	0.469762	0.413391	0.0932838	0.0968377	0.0852172	0.365135	0.384677	0.346209	0.0691009	0.0732312	0.0659081
		2	1.24587	1.27598	1.14839	0.418763	0.477386	0.4201	0.0930466	0.0965915	0.0850006	0.396635	0.417863	0.376076	0.0490641	0.0519967	0.046797
		3	1.26675	1.29737	1.16763	0.421953	0.481023	0.4233	0.092601	0.0961289	0.0845935	0.359677	0.378926	0.341033	0.0688995	0.0730177	0.0657159
		4	1.15094	1.17876	1.06088	0.385241	0.439171	0.386471	0.0834187	0.0865968	0.0762052	0.32243	0.339686	0.305717	0.0631941	0.0669713	0.0602742
	A. deserti	1	1.36438	1.39735	1.25762	0.632759	0.721339	0.634778	0.0848128	0.088044	0.0774787	0.267105	0.2814	0.25326	0.0519294	0.0550332	0.0495299
		2	1.33163	1.36381	1.22743	0.617246	0.703655	0.619216	0.0807368	0.0838127	0.0737552	0.283881	0.299074	0.269167	0.0511237	0.0541794	0.0487614
		3	1.3115	1.3432	1.20888	0.605632	0.690415	0.607565	0.0842445	0.0874541	0.0769596	0.275474	0.290217	0.261196	0.0522365	0.0553588	0.0498229
		4	1.29685	1.32819	1.19537	0.613348	0.699211	0.615306	0.0791219	0.0821363	0.07228	0.261371	0.275359	0.247823	0.0529466	0.0561112	0.0505001
	Adjustments made to HPLC data to account for the following factors:
	Sugar recovery standard (SRS) (%):
	Glucose					97.64
	Xylose					87.7243
	Arabinose					96.3301
	Galactose					94.919
	Mannose					94.3551
	Conversion to anhydrous polymeric sugars
	Glucose to glucan					(162/180)
	Xylose to xylan					(132/150)
	Arabinose to arabinan					(132/150)
	Galactose to galactan					(162/180)
	Mannose to mannan					(162/180)
	Conversion from extractives-free bagasse sample to as-received bagasse sample
	Extractives content of A. americana (wt.%)					30.38
	Extractives content of A. deserti (wt.%)					11.77

## Sheet: Water Soluble Carbohydrates 
	WSC in Agave Leaf Bases Bagasse (wt.%)
		Sample No:	Total Free Sugars	Total Fructans	WSC
			(wt.%)	(wt.%)	(wt. %)
	A. americana	1	3.85149	27.6291	31.4806
		2	3.80152	27.113	30.9145
		3	3.84794	27.2345	31.0824
		4	3.89678	26.464	30.3608
	A. deserti	1	3.81216	4.9173	8.72946
		2	3.6517	4.8218	8.4735
		3	3.65633	4.94049	8.59682
		4	3.48672	4.89853	8.38525
	Agave Leaf Bases Samples Used in WSC (g/L)
		Sample No:	Sample Biomass	Moisture Content	Solvent Volume	Solution Volume	Sample Biomass
			(g)	(wt.%)	(ml)	(ml)	(g/L)
	A. americana	1	1.0068	8.175	15.3	16.3068	56.6938
		2	1.00404		15.3	16.304	56.5478
		3	1.00392		15.3	16.3039	56.5416
		4	1.00147		15.3	16.3015	56.4123
	A. deserti	1	1.00587	7.67	15.3	16.3059	56.956
		2	1.00077		15.3	16.3008	56.6849
		3	1.0008		15.3	16.3008	56.6867
		4	1.0001		15.3	16.3001	56.6495
	Free Sugars in WSC (g/L) of Agave Leaf Bases Bagasse
		Sample No:	Sucrose	Glucose	Arabinose	Galactose	Fructose	Total Free Sugars
	HPLC		(g/L)	(g/L)	(g/L)	(g/L)	(g/L)	(g/L)
	A. americana	1	0.0972747	0.687053	0.0351562	0.0302379	1.33383	2.18355
		2	0.0965196	0.674383	0.0351249	0.0287802	1.31487	2.14967
		3	0.0999157	0.678552	0.0289656	0.0267777	1.34148	2.17569
		4	0.0980015	0.691074	0.0353254	0.0358641	1.338	2.19826
	A. deserti	1	0.113845	0.920149	0.0547243	0.0623559	1.02018	2.17125
		2	0.0813094	0.880134	0.0516227	0.0691173	0.98778	2.06996
		3	0.0811434	0.901469	0.0388499	0.0542367	0.996955	2.07265
		4	0.0755355	0.881049	0.0247863	0.0235082	0.970328	1.97521
	Fructans in WSC (g/L) of Agave Leaf Bases Bagasse
		Sample No:	Glucose in Samples			Glucose in Fructans	Fructose in Samples			Fructose in Fructans	Total Fructans
			HPLC	SRS	Sample Dilution	Free Sugars Adjustment	HPLC	SRS	Dilution	Free Sugars Adjustment	Glucose+Fructose in Fructans
			(g/L)	(g/L)	(g/L)	(g/L)	(g/L)	(g/L)	(g/L)	(g/L)	(g/L)
	A. americana	1	2.01233	2.02713	2.06269	1.32444	11.9362	15.4534	15.7245	14.3395	15.6639
		2	2.01015	2.02494	2.06046	1.33528	11.6611	15.0973	15.3621	13.9965	15.3317
		3	2.03709	2.05207	2.08807	1.35693	11.7171	15.1698	15.4359	14.0418	15.3988
		4	1.99198	2.00663	2.04183	1.29918	11.4009	14.7604	15.0193	13.6297	14.9289
	A. deserti	1	1.6098	1.62164	1.65009	0.670018	2.448	3.15546	3.21082	2.13072	2.80074
		2	1.60128	1.61305	1.64135	0.718423	2.32191	2.99292	3.04543	2.01486	2.73328
		3	1.62865	1.64063	1.66941	0.725239	2.375	3.06136	3.11507	2.07541	2.80065
		4	1.59756	1.60931	1.63754	0.716735	2.33941	3.01548	3.06839	2.0583	2.77504
	HPLC Sugar Data Adjustments:
	Sugar recovery standard (wt.%):
	Glucose		99.274
	Fructose (A. americana)		77.2394
	Fructose (A. deserti)		77.5794
	Sample dilution:		870/855
	Free Sugars		Varies

## Sheet: Water-soluble Extractives
	Water-soluble Extractives Content of Agave Leaf Bases Bagasse
		Sample No:	Biomass Sample	Moisture Content	Water-soluble Extractives Content	Water-soluble Extractives Content
			(g)	(wt.%)	(g)	(wt.%)
	A. americana	1	4.55033	7.355	1.29991	30.8354
		2	4.48783	7.355	1.24426	29.9263
	A. deserti	1	5.13623	9.575	0.548833	11.817
		2	5.14883	9.575	0.5458	11.7229

## Sheet: K-Lignin
	K-Lignin of Agave Leaf Bases Bagasse
		Sample No:	Water-soluble Extractives-free Biomass Sample	Moisture Content	Water-soluble Extractives Content	Water-soluble Extractives-free K-lignin	As Received K-lignin
			(g)	(wt.%)	(wt.%)	(g)	(wt.%)
	A. americana	1	0.3325	6.05	30.3808	0.0497	11.0764
		2	0.3312	6.05		0.0521333	11.6643
		3	0.333867	6.11		0.0543	12.0597
		4	0.3334	6.11		0.0523	11.6318
	A. deserti	1	0.3251	4.675	11.77	0.0615667	17.5282
		2	0.330567	4.675		0.0620667	17.3784
		3	0.335333	5.105		0.0599	16.6082
		4	0.326867	5.105		0.0649333	18.4701

## Sheet: Acid Insoluble Ash
	Acid-insoluble Ash of Agave Leaf Bases Bagasse
		Sample No:	Water-soluble Extractives-free Biomass Sample	Moisture Content	Water-soluble Extractives Content	Water-soluble Extractives-free Acid Insoluble Ash
			(g)	(wt.%)	(wt.%)	(g)
	A. americana	1	0.3325	6.05	30.3808	ND
		2	0.3312	6.05		ND
		3	0.333867	6.11		ND
		4	0.3334	6.11		ND
	A. deserti	1	0.3251	4.675	11.77	ND
		2	0.330567	4.675		ND
		3	0.335333	5.105		ND
		4	0.326867	5.105		ND

## Sheet: Whole Ash
	Whole Ash of Agave Leaf Bases Bagasse
		Sample No:	Biomass Sample	Moisture Content	As-received Whole Ash	As-received Whole Ash
			(g)	(wt.%)	(g)	(wt.%)
	A. americana	1	0.552573	7.89	0.0226833	4.45667
		2	0.552687	7.89	0.0228967	4.49766
		3	0.55361	7.89	0.0227333	4.45813
		4	0.556493	7.89	0.0234533	4.60751
	A. deserti	1	0.556673	8.285	0.0187333	3.66922
		2	0.55563	8.285	0.01844	3.61855
		3	0.555983	8.285	0.0184533	3.61887
		4	0.556213	8.285	0.0187167	3.66899
